# Supplementary material for: Protealysin Targets the Bacterial Housekeeping Proteins FtsZ and RecA
Source: Int J Mol Sci. 2022 Sep 15;23(18):10787. doi: 10.3390/ijms231810787 (PMC9505478; doi:10.3390/ijms231810787)
Supplement: Supplementary file 1 [file ijms-23-10787-s001.zip]

Archive with 1 entries (1 files):
- ijms-1883474-supplementary.pdf
